# Supplementary material for: Enhancing Prognosis in Advanced Ovarian Cancer: Primary Cytoreductive Surgery and Adjuvant Chemotherapy or Neoadjuvant Chemotherapy and Interval Cytoreduction—A Single-Center Retrospective Observational Study
Source: Cancers (Basel). 2025 Apr 14;17(8):1314. doi: 10.3390/cancers17081314 (PMC12026333; doi:10.3390/cancers17081314)
Supplement: Supplementary file 1 [file cancers-17-01314-s001.zip]

Archive with 1 entries (1 files):
- cancers-3507646-supplementary.pdf
